# Supplementary material for: Characterization of the resistome in manure, soil and wastewater from dairy and beef production systems
Source: Sci Rep. 2016 Apr 20;6:24645. doi: 10.1038/srep24645 (PMC4837390; doi:10.1038/srep24645)
Supplement: Supplementary Table S1 [file srep24645-s1.xls]

## Sheet: Sheet1
Supplementary Table S1 -- Sample metadata and DNA extraction, sequencing, filtering and host removal statistics
Extraction No.	Operation	Sample Matrix	No. Raw Reads	No. Trimmed Reads	No. Nonhost Reads	260/280 Ratio	Final DNA concentration (ng/ul)	Volume sent for sequencing (ul)
1	Pasture	Water	28336398	21463492	21443898	1.89	70	20
2	Pasture	Water	27044220	20562520	20502276	1.91	83	20
3	Canadian Feedlot	Water	28460670	21827988	21826129	1.87	95	20
4	Canadian Feedlot	Water	25034869	18575283	18572423	1.86	119	15
5	Conventional Dairy	Water	27942957	19900916	19868943	1.84	52	20
6	Conventional Dairy	Water	30984563	23737814	23735411	1.87	66	20
7	Conventional Dairy	Feces	27905228	22815073	22651588	1.62	101	12
8	Conventional Dairy	Feces	34319749	26208464	25965935	1.58	105	12
9	Conventional Dairy	Soil	41715619	30436932	30400344	1.66	110	12
10	Conventional Dairy	Calf Feces	27909407	21647863	21568202	1.82	136	12
11	Conventional Dairy	Calf Feces	32724953	26703016	26668074	1.86	123	12
12	Conventional Dairy	Soil	48286399	35315573	35282806	1.62	143	10
13	Pasture	Soil	26932730	20833029	20831530	1.7	100	14
14	Pasture	Soil	45124415	36025405	36023977	1.74	120	10
15	Pasture	Feces	20977454	17930779	17862679	1.63	88	14
16	Pasture	Feces	31775236	26393583	26272659	1.75	116	12
17	US Feedlot	Soil	47101030	38334582	38295694	1.39	99	12
18	US Feedlot	Feces	31007745	25653728	25433778	1.73	137	10
19	Organic Dairy	Water	18066519	15067604	15065279	1.92	65	20
20	Organic Dairy	Water	19074296	15765868	15746768	1.86	68	20
21	Canadian Feedlot	Soil	41037157	31648580	31494156	1.75	99	12
22	Canadian Feedlot	Feces	27791237	22611371	22584250	1.76	136	12
23	Organic Dairy	Soil	48938902	39756991	39753543	1.63	145	12
24	Organic Dairy	Soil	45364089	36056005	36054821	1.62	149	12
25	Organic Dairy	Feces	28056898	21178548	21167905	1.77	115	12
26	Organic Dairy	Feces	27616111	21188012	21177975	1.73	126	10
27	US Feedlot	Feces	28771477	24181482	23859004	1.76	95	20
28	US Feedlot	Soil	40540335	33660778	33577073	1.51	117	12
29	Canadian Feedlot	Feces	27383486	23001844	22972808	1.75	140	12
30	Canadian Feedlot	Soil	14931942	12330101	12326076	1.63	164	10
31	Organic Dairy	Calf Feces	27102333	22082790	20886652	1.86	157	12
32	Organic Dairy	Calf Feces	38602086	30638360	30582103	1.85	138	12
33	US Feedlot	Water	16012046	13246833	13245297	1.83	1000	20
34	US Feedlot	Water	15678464	12507136	12506295	1.86	137	12
