# Supplementary material for: Characterization of the resistome in manure, soil and wastewater from dairy and beef production systems
Source: Sci Rep. 2016 Apr 20;6:24645. doi: 10.1038/srep24645 (PMC4837390; doi:10.1038/srep24645)
Supplement: Supplementary Table S2 [file srep24645-s2.xls]

## Sheet: Sheet1
Supplementary Table S2 -- List of antimicrobial resistance genes identified across all 34 samples (ID, originating database, total reads aligning, and class and mechanism to which resistance gene belongs)
Gene ID	Originating Database	Total Reads Aligning	Resistance Class	Resistance Mechanism
(AGly)3Aac6-Iad:AB119105:1-435:435	ARG-ANNOT	29	Aminoglycosides	Aminoglycoside acetyltransferases
(AGly)Aac6-Im:AF337947:1215-1751:537	ARG-ANNOT	736	Aminoglycosides	Aminoglycoside acetyltransferases
(AGly)AadA1-pm:JQ690540:7968-8798:831	ARG-ANNOT	153	Aminoglycosides	Aminoglycoside adenyltransferases
(AGly)AadA1:M95287:3320-4111:792	ARG-ANNOT	88	Aminoglycosides	Aminoglycoside adenyltransferases
(AGly)AadA11:AJ567827:1-792:792	ARG-ANNOT	17	Aminoglycosides	Aminoglycoside adenyltransferases
(AGly)AadA16:EU675686:3197-4042:846	ARG-ANNOT	41	Aminoglycosides	Aminoglycoside adenyltransferases
(AGly)AadA24:HQ123586:88-768:781	ARG-ANNOT	138	Aminoglycosides	Aminoglycoside adenyltransferases
(AGly)AadA5:AF137361:64-852:789	ARG-ANNOT	33	Aminoglycosides	Aminoglycoside adenyltransferases
(AGly)AadA9:AJ420072:26773-27609:837	ARG-ANNOT	325	Aminoglycosides	Aminoglycoside adenyltransferases
(AGly)AadD:AF181950:3176-3946:771	ARG-ANNOT	43	Aminoglycosides	Aminoglycoside adenyltransferases
(AGly)Ant6-Ia:AF330699:22-930:909	ARG-ANNOT	750	Aminoglycosides	Aminoglycoside adenyltransferases
(AGly)Ant6-Ib:FN594949:27482-28339:858	ARG-ANNOT	657	Aminoglycosides	Aminoglycoside adenyltransferases
(AGly)Aph2-Ib:AF207840:272-1171:900	ARG-ANNOT	621	Aminoglycosides	Aminoglycoside phosphotransferases
(AGly)Aph3-III:V01547:535-1329:795	ARG-ANNOT	4482	Aminoglycosides	Aminoglycoside phosphotransferases
(AGly)Aph3''Ia:FJ172370:38668-39483:816	ARG-ANNOT	27	Aminoglycosides	Aminoglycoside phosphotransferases
(AGly)Sat-2A:X51546:518-1042:525	ARG-ANNOT	272	Aminoglycosides	Aminoglycoside acetyltransferases
(AGly)Sat4A:X92945:38870-39412:543	ARG-ANNOT	578	Aminoglycosides	Aminoglycoside acetyltransferases
(AGly)Spc:X02588:331-1113:783	ARG-ANNOT	1382	Spectinomycin	Spectinomycin adenyltrasnferase
(AGly)Str:X92946:18908-18060:849	ARG-ANNOT	2352	Aminoglycosides	Aminoglycoside adenyltransferases
(AGly)StrA:AB366441:22458-23261:804	ARG-ANNOT	165	Aminoglycosides	Aminoglycoside phosphotransferases
(AGly)StrB:FJ474091:264-1100:837	ARG-ANNOT	372	Aminoglycosides	Aminoglycoside phosphotransferases
(Bla)ACI-1:AJ007350:240-1094:855	ARG-ANNOT	236	β-Lactams	Class A β-lactamases
(Bla)AmpC1_Ecoli:FN649414:2765051-2766355:1302	ARG-ANNOT	296	β-Lactams	Class C β-lactamases
(Bla)AmpC2_Ecoli:CP002970:332756-333889:1134	ARG-ANNOT	385	β-Lactams	Class C β-lactamases
(Bla)AMPH_Ecoli:AP012030:395554-396711:1158	ARG-ANNOT	371	β-Lactams	Class C β-lactamases
(Bla)CARB-5:AF135373:12-908:897	ARG-ANNOT	23	β-Lactams	Class A β-lactamases
(Bla)cfxA2:AF504910:1-966:966	ARG-ANNOT	26	β-Lactams	Class A β-lactamases
(Bla)cfxA4:AY769933:1-966:966	ARG-ANNOT	20	β-Lactams	Class A β-lactamases
(Bla)cfxA5:AY769934:28-993:966	ARG-ANNOT	65	β-Lactams	Class A β-lactamases
(Bla)cfxA6:GQ342996:798-1793:966	ARG-ANNOT	660	β-Lactams	Class A β-lactamases
(Bla)OXA-85:AY227054:1-765:765	ARG-ANNOT	366	β-Lactams	Class D β-lactamases
(Bla)Penicillin_Binding_Protein_Ecoli:CP002291:664439-666340:1902	ARG-ANNOT	563	β-Lactams	Genes modulating β-lactam resistance
(Bla)PME-1:HQ541434:3071-4000:930	ARG-ANNOT	22	β-Lactams	Class A β-lactamases
(Gly)VanA-G:AY271782:157-606:450	ARG-ANNOT	14	Glycopeptides	Van
(MLS)Erm33:AJ313523:163-894:732	ARG-ANNOT	412	MLS	Erm 23S rRNA methyltransferases
(MLS)ErmA:X03216:4551-5282:732	ARG-ANNOT	751	MLS	Erm 23S rRNA methyltransferases
(MLS)ErmF:M14730:241-1041:801	ARG-ANNOT	91	MLS	Erm 23S rRNA methyltransferases
(MLS)ErmG:M15332:672-1406:735	ARG-ANNOT	190	MLS	Erm 23S rRNA methyltransferases
(MLS)ErmQ:L22689:262-1035:774	ARG-ANNOT	80	MLS	Erm 23S rRNA methyltransferases
(MLS)ErmY:AB014481:556-1290:735	ARG-ANNOT	17	MLS	Erm 23S rRNA methyltransferases
(MLS)LnuA:M14039:413-898:486	ARG-ANNOT	65	MLS	Lincosamide nucleotidyltransferase (Lin)
(MLS)LnuB:AJ238249:127-930:804	ARG-ANNOT	133	MLS	Lincosamide nucleotidyltransferase (Lin)
(MLS)LnuC:AY928180:1150-1644:495	ARG-ANNOT	2709	MLS	Lincosamide nucleotidyltransferase (Lin)
(MLS)LnuF:EU118119:1030-1851:822	ARG-ANNOT	9	MLS	Lincosamide nucleotidyltransferase (Lin)
(MLS)MefA:U70055:314-1531:1218	ARG-ANNOT	11988	MLS	Macrolide resistance efflux pumps
(MLS)MefB:FJ196385:11084-12313:1230	ARG-ANNOT	319	MLS	Macrolide resistance efflux pumps
(MLS)MsrD:AF274302:2462-3925:1464	ARG-ANNOT	51	MLS	Macrolide resistance efflux pumps
(MLS)MsrE:JF769133:7246-8721:1476	ARG-ANNOT	90	MLS	Macrolide resistance efflux pumps
(Phe)CatB10:AJ878850:1197-1829:633	ARG-ANNOT	179	Phenicol	Chloramphenicol acetyltransferase (CAT)
(Phe)CatQ:M55620459-1118:660	ARG-ANNOT	23	Phenicol	Chloramphenicol acetyltransferase (CAT)
(Phe)Cmr:U85507:3518-4693:1172	ARG-ANNOT	272	Phenicol	Chloramphenicol active extrusion
(Phe)FloR:AKLJ01000508:383-1597:1215	ARG-ANNOT	46	Phenicol	Florfenicol and chloramphenicol resistance efflux pump
(Sul)SulI:AF071413:6700-7539:840	ARG-ANNOT	11	Sulfonamides	Sulfonamide-resistant dihydropteroate synthases
(Sul)SulII:EU360945:1617-2432:816	ARG-ANNOT	30	Sulfonamides	Sulfonamide-resistant dihydropteroate synthases
(Tet)Tet-32:DQ647324:181-2100:1920	ARG-ANNOT	1495	Tetracyclines	Tetracycline resistance ribosomal protection proteins
(Tet)Tet-33:AJ420072:22940-24163:1224	ARG-ANNOT	148	Tetracyclines	Tetracycline resistance major facilitator superfamily (MFS) efflux pumps
(Tet)Tet-36:AJ514254:2534-4456:1923	ARG-ANNOT	1914	Tetracyclines	Tetracycline resistance ribosomal protection proteins
(Tet)Tet-39:AY743590:749-1936:1188	ARG-ANNOT	264	Tetracyclines	Tetracycline resistance major facilitator superfamily (MFS) efflux pumps
(Tet)Tet-40:AM419751:14211-15431:1221	ARG-ANNOT	1591	Tetracyclines	Tetracycline resistance ribosomal protection proteins
(Tet)Tet-44:FN594949:25245-27167:1923	ARG-ANNOT	3657	Tetracyclines	Tetracycline resistance ribosomal protection proteins
(Tet)TetA-P:L20800:	ARG-ANNOT	227	Tetracyclines	Tetracycline resistance major facilitator superfamily (MFS) efflux pumps
(Tet)TetB-P:L20800:2309-4267:1959	ARG-ANNOT	403	Tetracyclines	Tetracycline resistance ribosomal protection proteins
(Tet)TetG:AF133140:757-1932:1176	ARG-ANNOT	29	Tetracyclines	Tetracycline resistance major facilitator superfamily (MFS) efflux pumps
(Tet)TetO:M18896:207-2126:1920	ARG-ANNOT	5603	Tetracyclines	Tetracycline resistance ribosomal protection proteins
(Tet)TetQ:Z21523:362-2287:1926	ARG-ANNOT	10720	Tetracyclines	Tetracycline resistance ribosomal protection proteins
(Tet)TetR:HF545434:53576-54226:651	ARG-ANNOT	48	Tetracyclines	Tetracycline resistance ribosomal protection proteins
(Tet)TetR(G):S52438:113-745:633	ARG-ANNOT	42	Tetracyclines	Tetracycline resistance ribosomal protection proteins
(Tet)TetS:L09756:447-2372:1926	ARG-ANNOT	276	Tetracyclines	Tetracycline resistance ribosomal protection proteins
(Tet)TetT:L42544:478-2433:1956	ARG-ANNOT	426	Tetracyclines	Tetracycline resistance ribosomal protection proteins
(Tet)TetW:AJ222769:3687-5606:1920	ARG-ANNOT	6385	Tetracyclines	Tetracycline resistance ribosomal protection proteins
(Tet)TetX:M37699:586-1752:1167	ARG-ANNOT	446	Tetracyclines	Tetracycline inactivation enzyme TetX
(Tet)TetZ:AF121000:11880-13034:1155	ARG-ANNOT	708	Tetracyclines	Tetracycline resistance major facilitator superfamily (MFS) efflux pumps
(Tmt)DfrD:Z50141:94-582:489	ARG-ANNOT	7	Trimethoprim	dihydrofolate reductase
aadA1_1_X02340	Resfinder	41	Aminoglycosides	Aminoglycoside adenyltransferases
aadA1_2_JN815078	Resfinder	80	Aminoglycosides	Aminoglycoside adenyltransferases
aadA1_3_JQ414041	Resfinder	64	Aminoglycosides	Aminoglycoside adenyltransferases
aadA1_5_JQ480156	Resfinder	139	Aminoglycosides	Aminoglycoside adenyltransferases
aadA1_5_JX185132	Resfinder	74	Aminoglycosides	Aminoglycoside adenyltransferases
AB104852.1.gene4	CARD	90	Aminoglycosides	Aminoglycoside adenyltransferases
AF024666.2.gene33	CARD	345	Phenicol	Chloramphenicol efflux
AF028812.1.gene1	CARD	424	Trimethoprim	dihydrofolate reductase
AF047479.2.gene12	CARD	113	Sulfonamides	Sulfonamide-resistant dihydropteroate synthases
AF118107.1.gene1	CARD	108	Phenicol	Florfenicol and chloramphenicol resistance efflux pump
AF118110.1.gene1	CARD	26	β-Lactams	Class A β-lactamases
AF205943.1.gene15	CARD	69	Aminoglycosides	Aminoglycoside adenyltransferases
AF231986.2.gene2	CARD	70	Phenicol	Florfenicol and chloramphenicol resistance efflux pump
AF252855.1.gene1	CARD	43	Phenicol	Florfenicol and chloramphenicol resistance efflux pump
AF313472.2.gene15	CARD	45	Aminoglycosides	Aminoglycoside phosphotransferases
AF313472.2.gene16	CARD	211	Aminoglycosides	Aminoglycoside phosphotransferases
AF332662.1.gene1	CARD	33	Phenicol	Florfenicol and chloramphenicol resistance efflux pump
AJ223604.1.gene9	CARD	126	General	Small multidrug resistance (SMR) antibiotic efflux pump
AJ295238.gene	CARD	2181	Tetracyclines	Tetracycline resistance ribosomal protection proteins
AJ518835.1.gene6	CARD	43	Phenicol	Florfenicol and chloramphenicol resistance efflux pump
AM399080.1.gene2	CARD	779	MLS	Lincosamide nucleotidyltransferase (Lin)
AP009048.1.gene1101	CARD	315	General	MFS antibiotic efflux pump
AP009048.1.gene1113	CARD	256	General	MFS antibiotic efflux pump
AP009048.1.gene1178	CARD	364	General	Regulator
AP009048.1.gene1179	CARD	126	General	Regulator
AP009048.1.gene1295	CARD	23	General	Regulator
AP009048.1.gene1587	CARD	36	General	Regulator
AP009048.1.gene1721	CARD	380	General	MATE efflux pump
AP009048.1.gene2132	CARD	292	General	MFS antibiotic efflux pump
AP009048.1.gene2133	CARD	785	General	MFS antibiotic efflux pump
AP009048.1.gene2134	CARD	786	General	MFS antibiotic efflux pump
AP009048.1.gene2135	CARD	320	General	MFS antibiotic efflux pump
AP009048.1.gene2136	CARD	332	General	Regulator
AP009048.1.gene2137	CARD	52	General	Regulator
AP009048.1.gene2312	CARD	550	Polymyxin B	bifunctional polymyxin resistance protein
AP009048.1.gene2427	CARD	209	General	MFS antibiotic efflux pump
AP009048.1.gene2430	CARD	1270	General	Regulator
AP009048.1.gene2520	CARD	958	General	Resistance-nodulation-cell division (RND) efflux pump
AP009048.1.gene2734	CARD	333	General	MFS antibiotic efflux pump
AP009048.1.gene2735	CARD	384	General	MFS antibiotic efflux pump
AP009048.1.gene3077	CARD	112	Aminocoumarins	Aminocoumarin-resistant DNA topoisomerases
AP009048.1.gene3103	CARD	102	Bacitracin	phosphatase
AP009048.1.gene3222	CARD	123	Sulfonamides	Sulfonamide-resistant dihydropteroate synthases
AP009048.1.gene3307	CARD	107	General	Regulator
AP009048.1.gene3308	CARD	353	General	Resistance-nodulation-cell division (RND) efflux pump
AP009048.1.gene3309	CARD	1262	General	Resistance-nodulation-cell division (RND) efflux pump
AP009048.1.gene3341	CARD	403	Rifampin	Rifampin-resistant beta-subunit of RNA polymerase (RpoB)
AP009048.1.gene3414	CARD	95	General	Regulator
AP009048.1.gene3415	CARD	327	General	Regulator
AP009048.1.gene3616	CARD	459	General	MFS antibiotic efflux pump
AP009048.1.gene3819	CARD	360	General	Regulator
AP009048.1.gene3822	CARD	1370	General	MFS antibiotic efflux pump
AP009048.1.gene3823	CARD	487	General	MFS antibiotic efflux pump
AP009048.1.gene3929	CARD	353	General	Porin modification
AP009048.1.gene3975	CARD	230	General	Regulator
AP009048.1.gene596	CARD	15	General	Small multidrug resistance (SMR) antibiotic efflux pump
aph(2'')-Ib_1_AF337947	Resfinder	546	Aminoglycosides	Aminoglycoside phosphotransferases
aph(3')-Ia_1_V00359	Resfinder	12	Aminoglycosides	Aminoglycoside phosphotransferases
AY034138.1.gene10	CARD	32	Phenicol	Florfenicol and chloramphenicol resistance efflux pump
AY115475.1.gene3	CARD	106	Aminoglycosides	Aminoglycoside adenyltransferases
AY339625.2.gene5	CARD	14	Aminoglycosides	Aminoglycoside phosphotransferases
AY712687.1.gene1	CARD	641	Aminoglycosides	Aminoglycoside adenyltransferases
AY758206.1.gene7	CARD	84	Sulfonamides	Sulfonamide-resistant dihydropteroate synthases
cepA_1_L13472	Resfinder	47	β-Lactams	Class A β-lactamases
cfxA3_1_AF472622	Resfinder	49	β-Lactams	Class A β-lactamases
CP000034.1.gene2186	CARD	44	General	Regulator
CP000034.1.gene2198	CARD	363	General	General unknown
CP000034.1.gene2879	CARD	149	General	MFS antibiotic efflux pump
CP000034.1.gene3834	CARD	39	General	Regulator
D78168.1.gene1	CARD	297	General	MFS antibiotic efflux pump
D78168.1.gene2	CARD	150	General	MFS antibiotic efflux pump
DQ464881.1.gene4	CARD	71	Aminoglycosides	Aminoglycoside phosphotransferases
DQ677333.1.gene1	CARD	51	Aminoglycosides	Aminoglycoside adenyltransferases
EF118171.1.gene7	CARD	11	Sulfonamides	Sulfonamide-resistant dihydropteroate synthases
erm(A)_3_EU348758	Resfinder	156	MLS	Erm 23S rRNA methyltransferases
erm(B)_7_AF368302	Resfinder	9	MLS	Erm 23S rRNA methyltransferases
erm(C)_1_V01278	Resfinder	265	MLS	Erm 23S rRNA methyltransferases
erm(C)_12_Y09003	Resfinder	1077	MLS	Erm 23S rRNA methyltransferases
erm(F)_3_M17808	Resfinder	165	MLS	Erm 23S rRNA methyltransferases
erm(F)_4_M62487	Resfinder	140	MLS	Erm 23S rRNA methyltransferases
erm(G)_2_L42817	Resfinder	139	MLS	Erm 23S rRNA methyltransferases
erm(T)_2_AY894138	Resfinder	25	MLS	Erm 23S rRNA methyltransferases
erm(X)_2_X51472	Resfinder	30	MLS	Erm 23S rRNA methyltransferases
erm(X)_3_U21300	Resfinder	22	MLS	Erm 23S rRNA methyltransferases
erm(X)_4_NC_005206	Resfinder	1330	MLS	Erm 23S rRNA methyltransferases
EU434751.1.gene2	CARD	6212	Tetracyclines	Tetracycline resistance ribosomal protection proteins
FJ768952.1.gene1	CARD	525	General	MFS antibiotic efflux pump
floR_2_AF118107	Resfinder	41	Phenicol	Florfenicol and chloramphenicol resistance efflux pump
GQ465831.1.gene2	CARD	199	General	Porin modification
GU060319.1.gene3	CARD	22	Aminoglycosides	Aminoglycoside adenyltransferases
JQ364968.1.gene6	CARD	8	β-Lactams	Class A β-lactamases
JQ394987.1.gene1	CARD	191	General	MFS antibiotic efflux pump
JQ740052.1.gene2	CARD	5528	Tetracyclines	Tetracycline resistance ribosomal protection proteins
JQ861959.1.gene11	CARD	170	MLS	Lincosamide nucleotidyltransferase (Lin)
JX560992.1.gene10	CARD	228	Spectinomycin	Spectinomycin adenyltrasnferase
JX560992.1.gene8	CARD	457	Aminoglycosides	Aminoglycoside adenyltransferases
L22689.1.gene1	CARD	94	MLS	Erm 23S rRNA methyltransferases
lnu(F)_2_DQ836009	Resfinder	12	MLS	Lincosamide nucleotidyltransferase (Lin)
M58408.gene	CARD	58	Fluoroquinolones	Fluoroquinolone-resistant DNA topoisomerases
M62487.1.gene1	CARD	131	MLS	Erm 23S rRNA methyltransferases
M86913.1.gene3	CARD	77	Aminoglycosides	Aminoglycoside adenyltransferases
NC_002695.1.914983	CARD	54	General	Regulator
NC_002695.1.915041	CARD	18	General	Regulator
NC_002695.1.915651	CARD	85	General	Regulator
NC_002695.1.916016	CARD	60	General	Regulator
NC_002695.1.916234	CARD	85	Bacitracin	phosphatase
NC_002695.1.917339	CARD	9	General	Regulator
NC_004973.1.1449625	CARD	67	Aminoglycosides	Aminoglycoside phosphotransferases
NC_004973.1.1449626	CARD	205	Aminoglycosides	Aminoglycoside phosphotransferases
NC_023287.1.18156494	CARD	1726	MLS	Macrolide resistance efflux pumps
str_2_FN435330	Resfinder	994	Aminoglycosides	Aminoglycoside adenyltransferases
strA_2_M28829	Resfinder	44	Aminoglycosides	Aminoglycoside phosphotransferases
strA_3_AF024602	Resfinder	156	Aminoglycosides	Aminoglycoside phosphotransferases
strA_4_NC_003384	Resfinder	131	Aminoglycosides	Aminoglycoside phosphotransferases
strA_5_AF321550	Resfinder	119	Aminoglycosides	Aminoglycoside phosphotransferases
strB_3_AF024602	Resfinder	339	Aminoglycosides	Aminoglycoside phosphotransferases
sul1_17_AM746675	Resfinder	13	Sulfonamides	Sulfonamide-resistant dihydropteroate synthases
sul1_2_CP002151	Resfinder	25	Sulfonamides	Sulfonamide-resistant dihydropteroate synthases
sul1_3_EU855787	Resfinder	27	Sulfonamides	Sulfonamide-resistant dihydropteroate synthases
sul1_8_JN581942	Resfinder	13	Sulfonamides	Sulfonamide-resistant dihydropteroate synthases
sul2_11_AY232670	Resfinder	23	Sulfonamides	Sulfonamide-resistant dihydropteroate synthases
sul2_12_AF497970	Resfinder	16	Sulfonamides	Sulfonamide-resistant dihydropteroate synthases
sul2_14_AJ514834	Resfinder	22	Sulfonamides	Sulfonamide-resistant dihydropteroate synthases
sul2_18_AJ830714	Resfinder	17	Sulfonamides	Sulfonamide-resistant dihydropteroate synthases
sul2_7_HM486907	Resfinder	13	Sulfonamides	Sulfonamide-resistant dihydropteroate synthases
sul2_9_FJ197818	Resfinder	22	Sulfonamides	Sulfonamide-resistant dihydropteroate synthases
tet(31)_1_GQ283908	Resfinder	32	Tetracyclines	Tetracycline Unknown
tet(32)_1_EU722333	Resfinder	598	Tetracyclines	Tetracycline resistance ribosomal protection proteins
tet(33)_1_DQ077487	Resfinder	16	Tetracyclines	Tetracycline resistance major facilitator superfamily (MFS) efflux pumps
tet(33)_3_DQ390458	Resfinder	51	Tetracyclines	Tetracycline resistance major facilitator superfamily (MFS) efflux pumps
tet(39)_2_EU495991	Resfinder	78	Tetracyclines	Tetracycline resistance major facilitator superfamily (MFS) efflux pumps
tet(39)_3_DQ195075	Resfinder	69	Tetracyclines	Tetracycline resistance major facilitator superfamily (MFS) efflux pumps
tet(40)_1_FJ158002	Resfinder	1753	Tetracyclines	Tetracycline resistance ribosomal protection proteins
tet(40)_2_FJ158002	Resfinder	3333	Tetracyclines	Tetracycline resistance ribosomal protection proteins
tet(44)_1_NZ_ABDU01000081	Resfinder	3066	Tetracyclines	Tetracycline resistance ribosomal protection proteins
tet(G)_1_AJ276217	Resfinder	38	Tetracyclines	Tetracycline resistance major facilitator superfamily (MFS) efflux pumps
tet(G)_2_AF133139	Resfinder	25	Tetracyclines	Tetracycline resistance major facilitator superfamily (MFS) efflux pumps
tet(G)_5_AF071555	Resfinder	29	Tetracyclines	Tetracycline resistance major facilitator superfamily (MFS) efflux pumps
tet(L)_1_HM235948	Resfinder	143	Tetracyclines	Tetracycline resistance major facilitator superfamily (MFS) efflux pumps
tet(M)_1_X92947	Resfinder	104	Tetracyclines	Tetracycline resistance ribosomal protection proteins
tet(M)_12_FR671418	Resfinder	489	Tetracyclines	Tetracycline resistance ribosomal protection proteins
tet(M)_13_AM990992	Resfinder	195	Tetracyclines	Tetracycline resistance ribosomal protection proteins
tet(M)_2_X90939	Resfinder	157	Tetracyclines	Tetracycline resistance ribosomal protection proteins
tet(M)_4_X75073	Resfinder	80	Tetracyclines	Tetracycline resistance ribosomal protection proteins
tet(M)_5_U58985	Resfinder	86	Tetracyclines	Tetracycline resistance ribosomal protection proteins
tet(M)_6_M21136	Resfinder	208	Tetracyclines	Tetracycline resistance ribosomal protection proteins
tet(M)_7_FN433596	Resfinder	202	Tetracyclines	Tetracycline resistance ribosomal protection proteins
tet(M)_8_X04388	Resfinder	986	Tetracyclines	Tetracycline resistance ribosomal protection proteins
tet(M)_9_X56353	Resfinder	41	Tetracyclines	Tetracycline resistance ribosomal protection proteins
tet(O)_2_M20925	Resfinder	5550	Tetracyclines	Tetracycline resistance ribosomal protection proteins
tet(O)_3_Y07780	Resfinder	4494	Tetracyclines	Tetracycline resistance ribosomal protection proteins
tet(Q)_1_L33696	Resfinder	40233	Tetracyclines	Tetracycline resistance ribosomal protection proteins
tet(Q)_2_X58717	Resfinder	6473	Tetracyclines	Tetracycline resistance ribosomal protection proteins
tet(Q)_3_U73497	Resfinder	8970	Tetracyclines	Tetracycline resistance ribosomal protection proteins
tet(S)_1_DQ377340	Resfinder	252	Tetracyclines	Tetracycline resistance ribosomal protection proteins
tet(S)_3_X92946	Resfinder	257	Tetracyclines	Tetracycline resistance ribosomal protection proteins
tet(T)_2_AY660530	Resfinder	374	Tetracyclines	Tetracycline resistance ribosomal protection proteins
tet(W)_1_DQ060146	Resfinder	6056	Tetracyclines	Tetracycline resistance ribosomal protection proteins
tet(W)_2_AY049983	Resfinder	2373	Tetracyclines	Tetracycline resistance ribosomal protection proteins
tet(W)_5_AJ427421	Resfinder	5962	Tetracyclines	Tetracycline resistance ribosomal protection proteins
tet(W)_6_FN396364	Resfinder	6722	Tetracyclines	Tetracycline resistance ribosomal protection proteins
tet(X)_1_GU014535	Resfinder	346	Tetracyclines	Tetracycline inactivation enzyme TetX
tet(X)_3_AB097942	Resfinder	260	Tetracyclines	Tetracycline inactivation enzyme TetX
U01945.1.gene1	CARD	531	Aminoglycosides	Aminoglycoside acetyltransferases
